# Supplementary material for: Determination of Fertility-Related Traits in Muscadine Grape Population
Source: Plants (Basel). 2021 Jun 9;10(6):1175. doi: 10.3390/plants10061175 (PMC8227160; doi:10.3390/plants10061175)
Supplement: Supplementary file 1 [file plants-10-01175-s001.zip]

Archive with 1 entries (1 files):
- plants-1236364-supplementary.pdf
